# Supplementary material for: Kidney ion handling genes and their interaction in blood pressure control
Source: Biosci Rep. 2022 Nov 16;42(11):BSR20220977. doi: 10.1042/BSR20220977 (PMC9670246; doi:10.1042/BSR20220977)
Supplement: Supplementary Tables S1-S3 [file BSR-2022-0977_supp.zip]

Archive with 3 entries (3 files):
- BSR-2022-0977_suppS1.pdf
- BSR-2022-0977_suppS2.pdf
- BSR-2022-0977_suppS3.xlsx
