# Supplementary material for: Kidney ion handling genes and their interaction in blood pressure control
Source: Biosci Rep. 2022 Nov 16;42(11):BSR20220977. doi: 10.1042/BSR20220977 (PMC9670246; doi:10.1042/BSR20220977)
Supplement: Supplementary Tables S1-S3 [file BSR-2022-0977_supp.zip › BSR-2022-0977_suppS3.xlsx]

## Sheet: Gene variants
Supplementary Table 3（Table S3）The variants of SLC12A3, SLC12A1, CLCNKB, KCNJ1, SGK1, and WNKs.
Gene	DNA location	DNA location	mRNA	SNP	Exon/intron	Variants (abbreviation)	Variants (full name)	OR for SBP	OR for DBP	OR for Hypertension	methods	Interpretation	Mutation types	Reference (DOI)
SLC12A3	16: 56899607 (GRCh38)	16: 56933519 (GRCh37)	c.2711G>A	rs11643718	exon 23	p.R904Q	p.Arg904Gln			1.7 [1.1 - 2.6]	raw data	Benign		10.1161/01.hyp.36.3.389
SLC12A3	16: 56865628 (GRCh38)	16: 56899540 (GRCh37)		rs2304478	intron 1					1.63	z value of test			10.1159/000368543
SLC12A3	16: 56887057 (GRCh38)	16: 56920969 (GRCh37)	c.2142C>T	rs5803	exon 17	p.A714=	p.Ala714=			1.49	z value of test			10.1159/000368543
SLC12A3	16: 56897792 (GRCh38)	16: 56931704 (GRCh37)		rs7187932	intron 22					1.3 [1.00 - 1.38]	raw data			10.4238/2015.August.21.9
SLC12A3	16: 56912285 (GRCh38)	16: 56946197 (GRCh37)		rs2399594	intron 25					0.76 [0.60 - 0.97]	raw data			10.4238/2015.August.21.9
SLC12A3	16: 56867121 (GRCh38)	16: 56901033 (GRCh37)	c.334G>T	rs200219778	exon 2	p.E112X	p.Glu112Ter			15.66 [0.78 - 311.24]	raw data from study	Pathogenic/Likely pathogenic		10.1038/ng.118
SLC12A3	16: 56879088 (GRCh38)	16: 56913000 (GRCh37)	c.1196G>T	rs13306668	exon 10	p.R399L	p.Arg399Leu			31.44 [2.26 - 437.74]	raw data from study	Likely pathogenic		10.1038/ng.118
SLC12A3	16: 56879207 (GRCh38)	16: 56913119 (GRCh37)	c.1315G>A	rs759377924	exon 10	p.G439S	p.Gly439Ser			81.34 [14.92 - 443.35]	raw data from study	Pathogenic		10.1038/ng.118
SLC12A3	16: 56885276 (GRCh38)	16: 56919188 (GRCh37)	c.1837G>A	rs1222807128	exon 15	p.G613S	p.Gly613Ser			15.66 [0.78 - 311.24]	raw data from study			10.1038/ng.118
SLC12A3	16: 56887967 (GRCh38)	16: 56921879 (GRCh37)	c.2221G>A	rs138977195	exon 18	p.G741R	p.Gly741Arg			275.43 [54.81 - 1384.1]	raw data from study	Conflicting interpretations of pathogenicity Pathogenic(6);Uncertain significance(1)​		10.1038/ng.118
SLC12A3	16: 56894563 (GRCh38)	16: 56928475 (GRCh37)	c.2581C>T	rs373899077	exon 22	p.R861C	p.Arg852Cys			79.53 [7.25 - 872.13]	raw data from study	Pathogenic		10.1038/ng.118
SLC12A3	16: 56904402 (GRCh38)	16: 56938314 (GRCh37)	c.2891G>A	rs202114767	exon 25	p.R964Q	p.Arg955Gln			47.34 [3.87 - 578.91]	raw data from study	Pathogenic/Likely pathogenic		10.1038/ng.118
SLC12A3	16: 56913277 (GRCh38)	16: 56947189 (GRCh37)	c.2965G>A	rs34803727	exon 26	p.G989R	p.Gly980Arg			63.37 [5.54 - 724.34]	raw data from study	Pathogenic/Likely pathogenic		10.1038/ng.118
CLCNKB	1: 16052230 (GRCh38)	1: 16378725 (GRCh37)	c.1441A>T	rs12140311	exon 15	p.T481S	p.Thr481Ser			1.2 [0.96 - 1.61]	raw data	Benign	Gain-of-function	10.1161/01.HYP.0000129824.12959.f0
CLCNKB	1: 16044572 (GRCh38)	1: 16371067 (GRCh37)	c.80G>T	rs2015352	exon 2	p.R27L	p.Arg27Leu		0.706			Benign		10.1291/hypres.29.611
CLCNKB	1: 16053701 (GRCh38)	1: 16380196 (GRCh37)	c.1685T>C	rs5253	exon 16	p.M562T	p.Met562Thr			1.2 [0.92 - 1.53]	raw data	Benign	Gain-of-function	10.3109/10641963.2015.1013124
CLCNKB	1: 16053748 (GRCh38)	1: 16380243 (GRCh37)	c.1732A>G	rs2275166	exon 16	p.K578E	p.Lys578Glu			1.2 [ 0.94 - 1.54]	raw data	Benign	Gain-of-function	10.3109/10641963.2015.1013124
CLCNKB	1: 16054087 (GRCh38)	1: 16380582 (GRCh37)	c.15336C>T	rs10803414	intron 16					0.78 [0.63 - 0.97]	calculate by raw data			10.3109/10641963.2012.666602
KCNJ1	11: 128838080 (GRCh38)	11: 128707975 (GRCh37)	c.1045G>C	rs675759	3'-UTR			0.88	0.879		p value of pair t test	Benign		10.1161/HYPERTENSIONAHA.108.112664
KCNJ1	11: 128838114 (GRCh38)	11: 128708009 (GRCh37)	c.1011G>A	rs675388	3'-UTR			0.833	0.88		p value of pair t test	Benign		10.1161/HYPERTENSIONAHA.108.112664
KCNJ1	11: 128859649 (GRCh38)	11: 128729544 (GRCh37)		rs2846679	intron 2			0.869	0.879		p value of pair t test			10.1161/HYPERTENSIONAHA.108.112664
KCNJ1	11: 128861060 (GRCh38)	11: 128730955 (GRCh37)		rs2855800	intron 2			0.874	0.911		p value of pair t test			10.1161/HYPERTENSIONAHA.108.112664
KCNJ1	11: 128864774 (GRCh38)	11: 128734669 (GRCh37)		rs2186832	intron 2			0.872	0.875		p value of pair t test			10.1161/HYPERTENSIONAHA.108.112664
SLC12A1	15: 48230431 (GRCh38)	15: 48522628 (GRCh37)	c.904 del (C)	rs745334373	exon 9	p.R302-FS	p.Arg302fs			27.78 [1.9 - 406.36]	raw data from study			10.1038/ng.118
SGK1	6: 134172259 (GRCh38)	6: 134493397 (GRCh37)		rs1057293	exon 5	p.D240=	p.Asp240=	0.45 [0.09 - 2.24]						10.1161/01.HYP.0000030153.19366.26
SGK1	6: 134172809 (GRCh38)	6: 134493947 (GRCh37)	A>G	rs1743966	intron 6			0.45 [0.188 - 1.074]						10.1161/01.HYP.0000030153.19366.26
SGK1	6: 134224968 (GRCh38)	6: 134546106 (GRCh37)		rs1763498	intron 14					2.86 [1.67 - 4.89]	raw data of study			10.1093/ajh/hpw122
SGK1	6: 134246851 (GRCh38)	6: 134567989 (GRCh37)		rs114414980	intron 14					2.46 [1.47 - 4.11]	raw data of study			10.1093/ajh/hpw122
SGK1	6: 134259076 (GRCh38)	6: 134580214 (GRCh37)		rs6924468	intron 14				0.424		transferred by beta value			10.1093/ajh/hpw122
SGK1	6: 134321232 (GRCh38)	6: 134642370 (GRCh37)		rs229133	3'-UTR			5.628			transferred by beta value			10.1093/ajh/hpw122
SGK1	6: 134233200 (GRCh38)	6: 134554338 (GRCh37)		rs1763509	intron 14				1.535					10.1159/000368518
SGK1	6: 134281316 (GRCh38)	6: 134602454 (GRCh37)		rs9376026	intron 15				1.539					10.1159/000368518
SGK1	6: 134293623 (GRCh38)	6: 134614761 (GRCh37)		rs9389154	intron 15			1.507						10.1159/000368518
SGK1	6: 134317828 (GRCh38)	6: 134638966 (GRCh37)		rs3813344	exon 17			0.676133	0.614628					10.1159/000368518
WNK1	12: 748335 (GRCh38)	12: 857501 (GRCh37)		rs1468326	5' end					1.70 [1.17 - 2.45]	raw data of study			10.1002/em.22140
WNK1	12: 799117 (GRCh38)	12: 908283 (GRCh37)		rs765250	intron 1					1.3 [1.0 - 1.7]	raw data of study			10.1371/journal.pone.0005003.t001
WNK1	12: 879392 (GRCh38)	12: 988558 (GRCh37)	c.2374-181C>T	rs880054	intron 12			0.659	0.71		raw data of study	Benign​		10.1038/jhg.2009.64
WNK1	12: 881746 (GRCh38)	12: 990912 (GRCh37)	c.3166A>C	rs956868	exon 13	p.T1056P	p.Pro1056Thr	1.48368	1.40845		raw data of study	Benign		10.1038/jhg.2009.64
WNK1	12: 889199 (GRCh38)	12: 998365 (GRCh37)	c.5424G>T	rs12828016	exom 21	p.M1808I	p.Met1808Ile	0.663	0.699		raw data of study			10.1038/jhg.2009.64
WNK4	17: 42787442 (GRCh38)	17: 40939460 (GRCh37)	c.1641C>T; C6749T	rs9916754	exon 7	p.A547=	p.Ala547=			2.04 [1.60 - 2.59]	raw data of study	Benign		10.1038/srep06507
WNK4	17: 42787837 (GRCh38)	17: 40939855 (GRCh37)	c.1801G>T	rs55781437	exon 8	p.A589S(previous);pA601S(current)	p.Ala 601Ser			1.62 [1.11 - 2.38]	raw data of study	Benign		10.1038/srep06507
